# Supplementary material for: GMP Manufacturing and IND-Enabling Studies of a Recombinant Hyperimmune Globulin Targeting SARS-CoV-2
Source: Pathogens. 2022 Jul 19;11(7):806. doi: 10.3390/pathogens11070806 (PMC9320065; doi:10.3390/pathogens11070806)
Supplement: Supplementary file 1 [file pathogens-11-00806-s001.zip]

Archive with 2 entries (2 files):
- Mizrahi_GIGA2050IND_Supplementary Tables.xlsx
- Supplementary Figures-revised.pptx
