# Supplementary material for: GMP Manufacturing and IND-Enabling Studies of a Recombinant Hyperimmune Globulin Targeting SARS-CoV-2
Source: Pathogens. 2022 Jul 19;11(7):806. doi: 10.3390/pathogens11070806 (PMC9320065; doi:10.3390/pathogens11070806)
Supplement: Supplementary file 1 [file pathogens-11-00806-s001.zip › Mizrahi_GIGA2050IND_Supplementary Tables.xlsx]

## Sheet: Table S1
Table S1. Vessel sizes and types used for fed-batch production of GIGA-2050 development, toxicology, and GMP lots.
Lot Number	Cell Bank	Scale and vessel used for fed-batch production
Dev-A	RCB	Shake flask
Dev-B	RCB	3 L Mobius single-use bioreactor
Dev-C	RCB	5 L Biostat A glass bioreactor
Dev-D	RCB	3 L Mobius single-use bioreactor
Dev-E	MCB	3 L Mobius single-use bioreactor
Dev-F	MCB	200 L Xcellerex single-use bioreactor
Tox	MCB	200 L Xcellerex single-use bioreactor
GMP	MCB	250 L Thermofisher Hyperforma bioreactor

## Sheet: Table S2
Table S2. Copy number, product quality, and potency data for the mock MCB stability study.
Passage number	Average copy number		Peak VCD on Day 9 (x106 cells/mL)	Day 14 titer relative to P0		SEC % main peak	CE-SDS reduced peaks, % of total	CE-SDS main peak (non-reduced), % of total		Anti-SARS-CoV-2 ELISA titer (μg/mL)
0	0.79		33.32	1		79.4	98.2	73.1		0.047
6	0.76		32.26	1.04096		76	97.4	72.5		0.044
12	0.78		34.18	1.04096		75.9	96	69		0.041
20	1.04		32.16	0.946988		79.8	92	64.5		0.059

## Sheet: Table S3
Table S3. Product quality and impurity data for concentrated clarified harvest samples from the Dev-F and GMP lots.
		Dev-F	GMP
Concentration (mg/mL)		1.73 mg/mL	1.66 mg/mL
SEC	% monomer	0.4042	0.3082
	HMWS	0.1417	0.1852
	LMWS	0.4541	0.5066
CE-SDS, Non-Reduced (% main peak)		0.289	0.212
CE-SDS, Reduced (% HC+LC)		0.749	0.64
Host Cell Protein ELISA (ppm)		2.76E+05 ppm	3.89E+05 ppm
Host Cell DNA qPCR (pg/mg)		1.94E+07 pg/mg	7.42E+05 pg/mg

## Sheet: Table S4
Table S4. Product quality and impurity data for viral inactivation pool samples from the Dev-F and GMP lots.
		Dev-F	GMP
Concentration (mg/mL)		8.95 mg/mL	7.84 mg/mL
SEC	% monomer	0.7609	0.8098
	HMWS	0.0536	0.0433
	LMWS	0.1854	0.1469
CE-SDS, Non-Reduced (% main peak)		0.721	0.758
CE-SDS, Reduced (% HC+LC)		0.968	0.945
Host Cell Protein ELISA (ppm)		2184 ppm	1137 ppm
Host Cell DNA qPCR (pg/mg)		144.9 pg/mg	458.5 pg/mg

## Sheet: Table S5
Table S5. Product quality and impurity data for cation exchange eluate pool samples from the Dev-F and GMP lots.
		Dev-F	GMP
Concentration (mg/mL)		3.82 mg/mL	2.1 mg/mL
SEC	% monomer	0.9801	0.9715
	HMWS	0.0199	0.0239
	LMWS	0	0.0046
CE-SDS, Non-Reduced (% main peak)		0.924	0.929
CE-SDS, Reduced (% HC+LC)		0.995	0.986
Host Cell Protein ELISA (ppm)		26.1 ppm	27.1 ppm
Host Cell DNA qPCR (pg/mg)		21.00 pg/mg	13.28 pg/mg

## Sheet: Table S6
Table S6. Tissues assessed in the human tissue microarray study.
Adrenal
Bladder
Blood Cells
Bone Marrow
Breast
Cerebellum
Cerebral Cortex
Colon
Endothelium (blood vessel)
Esophagus
Eye
Fallopian Tube
Heart
Kidney (glomerulus, tubule)
Liver
Lung
Lymph Node
Ovary
Pancreas
Peripheral Nerve
Pituitary
Placenta
Prostate
Salivary Gland
Skin
Small Intestine
Spinal Cord
Spleen
Stomach
Striated Muscle
Testis
Thymus
Thyroid
Tonsil
Ureter
Uterus (cervix)
Uterus (endometrium)

## Sheet: Table S7
Table S7. PK parameters measured in the cynomolgus TK study.
Dose	Sex	Assay	Cmax (mg/L)	Tmax (hrs)	AUC0-last (mg*hr/L)	AUC0-inf (mg*hr/L)	VSS (L)	T1/2 (hrs)
25 mg/kg	Male	Anti-SARS-CoV-2	531.3	3	97625	112407	0.148	222.9
25 mg/kg	Female	Anti-SARS-CoV-2	417.5	3	138114	173347	0.133	291.2
125 mg/kg	Male	Anti-SARS-CoV-2	2301.3	3	473788	594633	0.179	285.7
125 mg/kg	Female	Anti-SARS-CoV-2	2251.5	3	508854	621466	0.172	269.2
475 mg/kg	Male	Anti-SARS-CoV-2	8312.1	3	1660813	2197795	0.199	314.9
475 mg/kg	Female	Anti-SARS-CoV-2	11422.4	3	2367482	2852884	0.132	258.6
25 mg/kg	Male	Anti-hIgG	496.5	3	90999	112851	0.181	272.9
25 mg/kg	Female	Anti-hIgG	520.8	3	123588	173897	0.17	373.5
125 mg/kg	Male	Anti-hIgG	2042.1	3	427359	563369	0.212	320
125 mg/kg	Female	Anti-hIgG	1906	3	447478	557709	0.212	309
475 mg/kg	Male	Anti-hIgG	8572.4	3	1665938	2242313	0.206	331.6
475 mg/kg	Female	Anti-hIgG	8990	3	1868578	2551019	0.199	347.9

## Sheet: Table S8
Table S8. Parameters assessed in the cynomolgus TK study.
In-life procedures:
Body weights	Blood pressure
Food consumption	Respiration
Body temperature	Neurological examinations
Ophthalmologic examinations	Viability
Electrocardiography
Clinical pathology parameters:
Alanine aminotransferase	Total protein
Aspartate aminotransferase	Albumin
Alkaline phosphatase	Albumin/globulin ratio
Gamma-glutamyltransferase	Glucose
Lactate dehydrogenase	Cholesterol
Total bilirubin	Triglycerides
Urea nitrogen	Sodium
Creatinine	Potassium
Creatine kinase	Chloride
Calcium	Bicarbonate
Phosphorus
Hematology parameters:
Red blood cell	White blood cell count
Hemoglobin concentration	Neutrophil count
Hematocrit	Lymphocyte count
Mean corpuscular volume	Monocyte count
Mean corpuscular hemoglobin concentration	Eosinophil count
Mean corpuscular hemoglobin	Basophil count
Reticulocyte count (absolute)	Large unstained cells
Red cell distribution width	Platelet count
Coagulation parameters:
Activated partial thromboplastin time	Prothrombin time (PT)
Urinalysis and urine chemistry parameters:
Color	Protein
Clarity	Glucose
Specific gravity	Bilirubin
Microscopic evaluation of urine sediment	Ketones
pH	Occult blood
Pathology:
Gross necropsy observations	Organ weights
Bone marrow smears
